# Supplementary material for: Methods of Analysis in Randomized Noninferiority Trials: Methodological Survey Review Protocol
Source: JMIR Res Protoc. 2026 Mar 13;15:e76876. doi: 10.2196/76876 (PMC12987403; doi:10.2196/76876)
Supplement: Multimedia Appendix 2 [file resprot-v15-e76876-s002.xlsx]

## Sheet: Trial Characteristics
Ref ID	1st Author	Author correspondance email	Trial name	Trial registration	Publication Journal	Specialty	Funding	Country	Primary analysis population		Was NI concluded based on primary analysis?	N Randomized	N in ITT/mITT	N in PP	N excluded from PP	Proportion excluded from PP (%)	Excluded from PP details				N in AT	N excluded from AT	Proportion excluded from AT (%)	NI margin								Control Intervention		Intervention 2		Intervention 3
																	N non-adherent	N lossed to follow-up	N crossed over	Other (report N exlcuded and reason)				NI margin width		Type of outome 3 = Time-to-event 2 = Dichotomous 1 = Continuous	3 = Relative (If primary outcome is RR, OR, HR etc.) 2 = Absolute (If primary outcome is difference in proprtions i.e. RD) 1 = Absolute (If primary outcome is continuous)	Was a methodology for determining the NIM explicitly reported?	Proof from text	Were patients consulted in trial design	Proof from text	Intervention description	N randomized	Intervention description	N randomized	Intervention description	N randomized	Comments
							3 = Industry + Non-industry 2 = Non-industry 1 = Industry 0 = None NR=not reported		4 = ITT and PP 3 = AT 2 = PP 1 = ITT/mITT NR = Not Reported	Comments	2 = No 1 = Yes														Units (%, hours, etc)			1 = Yes 0 = No		1 = Yes 0 = No NR = Not reported
#154
#280
#1042	Chakravarty 2024		NA	NCT01946880	The Lancet	Immunology	2	United States	1	Clinically significant disease reactivation by week 60 following random allocation, requiring increased doses or new immunosuppressive therapy was the primary endpoint, in the modified intention-to-treat population	1	102	100	NA	NA	NA	NA	NA	NA	NA	NA	NA	NA

## Sheet: FI Outcomes
Ref ID	1st Author	Fragility Index
		Outcome	Analysis Population used	Outcome Type 1 = Dichotomous 0 = Time to Event	Positive Outcome i.e., high event rate good (1) or bad (0)? )	N of events in control arm	Proportion of events in control arm (%)	CI Width (90%, 95%, 97.5% etc.)	CI bounds (Report as [X, Y])	N analyzed in control arm	N of events in experimental arm	Proportion of events in experimental arm (%)	CI Width (90%, 95%, 97.5% etc.)	CI bounds (Report as [X, Y])	N analyzed in experimental arm	N Analyzed total	N lost to follow up (N randomized - N analyzed)	Total Event N (%)	Reported Effect Estimate (e.g., RR, RRR)	Effect Estimate Measurement	CI Width (90%, 95%, 97.5% etc.)	2 = Two-sided 1 = One-sided	CI bounds (Report as [X, Y])	Reported P-value	Statistical test used	Appropriate statistical test used? (Y/N)	Trial Conclusion: 3 = inferior 2 = non-inferior 1 = superior 0 = inconclusive NR = Not Reported
			3 = AT 2 = PP 1 = ITT/mITT

## Sheet: Continuous Outcomes
Ref ID	1st Author	Continuous Outcome
		Outcome	Analysis Population used	Scale used to measure outcome (Report name of scale)	Scale range (i.e. 0-10)	Positive Outcome i.e., high event rate good (1) or bad (0)?	Reported Measure of Central Tendency (i.e., Median/Mean)	Reported measure of variance (i.e., SD, IQR, Range)	Central Tendency Measurement Control Arm	Measurement of Variance Control Arm	Total N in Control Arm	Central Tendency Measurement Experimental Arm	Measurement of variance Experimental Arm	Total N in Experimental Arm	p-value	Effect Estimate measure (i.e. Mean difference)	Reported Effect Estimate	Measure of variance associated with effect estimate (i.e. SE)	Reported variance	Trial Conclusion: 3 = inferior 2 = non-inferior 1 = superior 0 = inconclusive NR = Not Reported
			3 = AT 2 = PP 1 = ITT/mITT
